# Supplementary material for: Cellulose Synthase in Atacama Cyanobacteria and Bioethanol Production from Their Exopolysaccharides
Source: Microorganisms. 2023 Oct 30;11(11):2668. doi: 10.3390/microorganisms11112668 (PMC10673042; doi:10.3390/microorganisms11112668)
Supplement: Supplementary file 1 [file microorganisms-11-02668-s001.zip]

Archive with 1 entries (1 files):
- microorganisms-2622993-supplementary.pdf
